# Supplementary material for: Characterization of a Novel L-Asparaginase from Mycobacterium gordonae with Acrylamide Mitigation Potential
Source: Foods. 2021 Nov 16;10(11):2819. doi: 10.3390/foods10112819 (PMC8617759; doi:10.3390/foods10112819)
Supplement: Supplementary file 1 [file foods-10-02819-s001.zip]

Archive with 1 entries (1 files):
- foods-1451040-supplementary.pdf
